# Supplementary material for: Changes in Gut Microbiota in Rats Fed a High Fat Diet Correlate with Obesity-Associated Metabolic Parameters
Source: PLoS One. 2015 May 18;10(5):e0126931. doi: 10.1371/journal.pone.0126931 (PMC4436290; doi:10.1371/journal.pone.0126931)
Supplement: S1 File — Raw count data and data standardised to percent relative abundance per phylum, class, order, family, genus and species. (XLSX) [file pone.0126931.s003.xlsx]

## Sheet: Raw Phylum
	Actinobacteria	Cyanobacteria	Proteobacteria	Bacteroidetes	Deferribacteres	Tenericutes	TM7	Firmicutes	Verrucomicrobia
1-1	15	4	1665	1695	1	33	1	4412	0
1-2	165	19	1602	291	0	48	16	9115	0
1-3	96	0	91	12	0	3	11	5383	0
2-1	67	2	168	176	0	29	14	8432	0
2-2	75	0	1834	48	0	59	40	6721	0
2-3	96	0	237	312	0	41	191	7533	0
3-1	121	9	432	1093	0	192	1	8767	0
3-3	109	1	222	0	0	257	7	13270	0
4-1	62	1	506	26	0	63	2	8393	0
5-1	52	2	1884	831	0	67	19	5835	0
6-2	302	18	2713	445	0	145	114	6754	0
6-3	12	6	1403	1601	0	97	17	9860	169
7-1	30	10	1026	3376	0	96	9	8101	0
7-2	26	20	1611	2119	3	100	0	6605	0
7-3	15	6	1676	4853	0	945	1	5031	0
8-1	63	1	5169	533	4	257	1	5690	6
8-3	33	5	927	2479	0	286	11	7435	0
9-1	85	1	1478	497	0	2742	0	6588	0
9-2	82	17	810	2360	0	186	11	11960	0
10-2	176	0	730	2653	6	337	0	7054	124

## Sheet: Raw Class
	Verrucomicrobiae	class unspecified	Alphaproteobacteria	Actinobacteria (class)	Gammaproteobacteria	Clostridia	Mollicutes	Synechococcophycideae	Flavobacteria	Deferribacteres (class)	Epsilonproteobacteria	Bacteroidia	Erysipelotrichi	Deltaproteobacteria	Bacilli	Betaproteobacteria	TM7-3	Chloroplast
1-1	0	3	0	15	1638	4156	25	4	0	1	7	1695	8	4	256	13	1	0
1-2	0	1	0	165	1597	6310	31	19	0	0	1	291	17	0	2805	3	16	0
1-3	0	0	0	96	91	2147	2	0	0	0	0	12	1	0	3236	0	11	0
2-1	0	0	2	67	162	4558	29	2	0	0	2	176	0	0	3874	2	14	0
2-2	0	3	0	75	1830	4350	59	0	0	0	1	48	0	0	2371	0	40	0
2-3	0	2	1	96	226	4669	38	0	0	0	6	312	3	2	2864	0	191	0
3-1	0	3	3	121	370	5642	38	9	0	0	10	1093	154	2	3125	44	1	0
3-3	0	1	0	109	220	492	10	1	0	0	1	0	247	0	12778	0	7	0
4-1	0	0	1	62	496	7082	6	1	0	0	1	26	57	0	1311	8	2	0
5-1	0	1	0	52	1852	5383	50	2	0	0	8	831	17	4	452	19	19	0
6-2	0	0	6	302	2618	6467	20	18	0	0	0	445	125	87	287	2	114	0
6-3	169	5	15	12	1334	9833	31	5	0	0	2	1601	66	28	27	19	17	1
7-1	0	13	116	30	746	8094	26	10	0	0	5	3376	70	95	7	51	9	0
7-2	0	6	41	26	1390	6576	49	19	0	3	4	2119	51	151	29	19	0	1
7-3	0	4	18	15	1509	5023	7	6	0	0	0	4853	938	39	8	106	1	0
8-1	6	0	1	63	5097	5561	13	1	0	4	0	533	244	40	129	31	1	0
8-3	0	5	24	33	711	7412	71	5	0	0	6	2479	215	147	23	34	11	0
9-1	0	2	4	85	1447	5976	235	0	0	0	0	497	2507	7	612	18	0	1
9-2	0	5	16	82	753	11783	72	17	0	0	5	2360	114	16	177	15	11	0
10-2	124	6	9	176	388	6957	5	0	0	6	0	2653	332	257	97	70	0	0

## Sheet: Raw Order
	Chromatiales	order unspecified	Kiloniellales	Deferribacterales	Streptophyta	Clostridiales	Thiotrichales	Sphingomonadales	Acholeplasmatales	Anaeroplasmatales	Bacillales	Rickettsiales	Lactobacillales	Campylobacterales	Bacteroidales	Actinomycetales	Erysipelotrichales	Pasteurellales	CW040	Burkholderiales	Enterobacteriales	RF39	Desulfovibrionales	Coriobacteriales	Synechococcales	Pseudanabaenales	Verrucomicrobiales	Bifidobacteriales	Rhizobiales	Flavobacteriales	Rhodospirillales	Turicibacterales
1-1	17	3	0	1	0	4156	0	0	0	0	1	0	240	7	1695	1	8	0	1	13	1621	25	4	14	4	0	0	0	0	0	0	15
1-2	2	1	0	0	0	6310	0	0	0	0	0	0	2786	1	291	10	17	0	16	3	1595	31	0	154	19	0	0	1	0	0	0	19
1-3	0	0	0	0	0	2147	0	0	0	0	0	0	3233	0	12	1	1	0	11	0	91	2	0	95	0	0	0	0	0	0	0	3
2-1	4	0	0	0	0	4558	0	0	0	19	1	0	3836	2	176	15	0	3	14	2	155	10	0	52	0	2	0	0	2	0	0	37
2-2	0	3	0	0	0	4350	0	0	0	0	0	0	2341	1	48	5	0	0	40	0	1830	59	0	70	0	0	0	0	0	0	0	30
2-3	10	2	0	0	0	4669	0	0	0	0	0	0	2849	6	312	6	3	0	191	0	216	38	2	90	0	0	0	0	1	0	0	15
3-1	11	3	1	0	0	5642	0	0	8	0	0	0	3106	10	1093	9	154	0	1	44	359	30	2	110	9	0	0	2	2	0	0	19
3-3	6	1	0	0	0	492	0	0	0	0	0	0	12744	1	0	0	247	0	7	0	214	10	0	102	1	0	0	7	0	0	0	34
4-1	3	0	0	0	0	7082	0	0	0	0	0	0	1309	1	26	8	57	0	2	8	493	6	0	47	1	0	0	7	1	0	0	2
5-1	8	1	0	0	0	5383	0	0	0	0	1	0	446	8	831	13	17	0	19	19	1844	50	4	38	2	0	0	1	0	0	0	5
6-2	0	0	6	0	0	6467	0	0	0	3	0	0	286	0	445	21	125	0	114	2	2618	17	87	281	17	1	0	0	0	0	0	1
6-3	4	5	10	0	1	9833	2	0	0	6	0	2	27	2	1601	0	66	0	17	19	1328	25	28	12	4	1	169	0	0	0	3	0
7-1	9	13	89	0	0	8094	8	0	0	0	0	3	7	5	3376	8	70	0	9	51	729	26	95	20	10	0	0	2	0	0	24	0
7-2	0	6	38	3	1	6576	10	0	0	0	1	0	28	4	2119	2	51	0	0	19	1380	49	151	20	19	0	0	4	0	0	3	0
7-3	4	4	12	0	0	5023	3	0	0	0	0	0	8	0	4853	5	938	0	1	106	1502	7	39	10	6	0	0	0	0	0	6	0
8-1	2	0	1	4	0	5561	1	0	0	0	0	0	101	0	533	5	244	0	1	31	5094	13	40	44	1	0	6	14	0	0	0	28
8-3	48	5	19	0	0	7412	2	0	4	0	1	0	22	6	2479	25	215	0	11	34	661	67	147	8	5	0	0	0	0	0	5	0
9-1	0	2	3	0	1	5976	2	0	0	0	1	0	558	0	497	24	2507	0	0	18	1445	235	7	32	0	0	0	29	0	0	1	53
9-2	16	5	12	0	0	11783	9	0	1	7	3	1	172	5	2360	40	114	0	11	15	728	64	16	41	16	1	0	1	0	0	3	2
10-2	0	6	8	6	0	6957	4	0	0	0	3	0	94	0	2653	50	332	0	0	70	384	5	257	126	0	0	124	0	0	0	1	0

## Sheet: Raw Family
	Ruminococcaceae	Anaeroplasmataceae	Chromatiaceae	Nocardioidaceae	Thiotrichaceae	Kiloniellaceae	Porphyromonadaceae	Veillonellaceae	Campylobacteraceae	Corynebacteriaceae	Catabacteriaceae	Enterobacteriaceae	Synechococcaceae	Verrucomicrobiaceae	Lactobacillaceae	Bifidobacteriaceae	F16	Clostridiaceae	Clostridiales Family XIII. Incertae Sedis	vadinHA31	Peptococcaceae	Aerococcaceae	Sphingomonadaceae	Comamonadaceae	Prevotellaceae	Lachnospiraceae	Paenibacillaceae	Turicibacteraceae	Dehalobacteriaceae	Micrococcaceae	Coriobacteriaceae	Streptomycetaceae	Acholeplasmataceae	Hyphomicrobiaceae	family unspecified	Streptococcaceae	Rikenellaceae	Flavobacteriaceae	Clostridiales Family XII. Incertae Sedis	Bacteroidaceae	Enterococcaceae	Burkholderiaceae	Deferribacteraceae	Desulfovibrionaceae	Erysipelotrichaceae	Rhodospirillaceae	Oxalobacteraceae	Pasteurellaceae	Alcaligenaceae
1-1	2108	0	17	0	0	0	27	0	7	0	11	1621	4	0	239	0	1	750	3	0	145	0	0	13	29	1002	1	15	12	1	14	0	0	0	1392	1	341	0	6	53	0	0	1	4	8	0	0	0	0
1-2	2069	0	2	1	0	0	7	0	1	0	7	1595	19	0	2784	1	16	334	2	0	45	1	0	3	8	3492	0	19	1	7	154	0	0	0	615	1	48	0	1	4	0	0	0	0	17	0	0	0	0
1-3	105	0	0	1	0	0	0	0	0	0	2	91	0	0	3232	0	11	258	0	0	1	0	0	0	0	1702	0	3	0	0	95	0	0	0	93	1	0	0	0	0	0	0	0	0	1	0	0	0	0
2-1	815	19	4	0	0	0	0	0	2	0	1	155	0	0	3832	0	14	204	1	0	4	0	0	2	20	3220	1	37	5	15	52	0	0	2	457	4	11	0	1	5	0	0	0	0	0	0	0	3	0
2-2	825	0	0	0	0	0	2	0	1	0	0	1830	0	0	2335	0	40	53	0	0	1	0	0	0	4	1833	0	30	3	5	70	0	0	0	1732	2	5	0	2	0	4	0	0	0	0	0	0	0	0
2-3	1005	0	10	0	0	0	2	0	6	0	4	216	0	0	2849	0	191	51	6	3	7	0	0	0	20	3151	0	15	0	2	90	3	0	1	732	0	39	0	2	2	0	0	0	2	0	0	0	0	0
3-1	2863	0	11	2	0	1	10	0	10	0	19	359	9	0	3106	2	1	752	5	1	96	0	0	38	190	1377	0	19	2	1	110	3	8	2	1267	0	151	0	4	32	0	0	0	2	153	0	3	0	3
3-3	22	0	6	0	0	0	0	0	1	0	0	214	1	0	12744	7	7	252	6	0	0	0	0	0	0	131	0	34	1	0	102	0	0	0	91	0	0	0	0	0	0	0	0	0	247	0	0	0	0
4-1	828	0	3	0	0	0	0	0	1	0	3	493	1	0	1309	7	2	212	0	0	3	0	0	8	1	5940	0	2	12	4	47	0	0	1	114	0	0	0	0	1	0	0	0	0	57	0	0	0	0
5-1	888	0	8	4	0	0	7	0	8	0	10	1844	2	0	445	1	19	433	2	1	93	0	0	15	23	3691	1	5	8	1	38	0	0	0	1022	1	80	0	3	5	0	0	0	4	16	0	1	0	3
6-2	1170	3	0	0	0	6	42	227	0	2	1	2618	17	0	124	0	114	5	9	0	29	1	0	2	23	4590	0	1	7	19	281	0	0	0	671	156	45	0	0	110	5	0	0	87	125	0	0	0	0
6-3	1380	6	4	0	2	10	193	218	2	0	3	1328	4	169	16	0	17	3	11	0	84	0	0	16	103	7988	0	0	0	0	12	0	0	0	819	11	202	0	2	461	0	0	0	28	66	3	0	0	3
7-1	2622	0	9	1	8	89	776	494	5	0	4	729	10	0	2	2	9	15	11	0	30	0	0	49	58	4779	0	0	1	7	20	0	0	0	901	5	200	0	0	1621	0	0	0	95	70	24	2	0	0
7-2	3048	0	0	0	10	38	98	252	4	0	0	1380	19	0	18	4	0	186	10	0	134	0	0	18	112	2725	1	0	4	1	20	0	0	0	1509	10	235	0	4	434	0	0	3	151	51	3	0	0	1
7-3	961	0	4	0	3	12	1038	219	0	0	2	1502	6	0	5	0	1	395	1	0	16	0	0	101	136	3382	0	0	2	5	10	0	0	0	1845	3	538	0	1	1351	0	0	0	39	938	6	3	0	2
8-1	1349	0	2	0	1	1	44	107	0	0	5	5094	1	6	80	14	1	501	11	0	44	2	0	30	5	3476	0	28	1	3	44	0	0	0	157	18	5	0	3	399	1	0	4	40	244	0	1	0	0
8-3	4118	0	48	1	2	19	454	206	6	0	6	661	5	0	10	0	11	21	2	0	254	0	0	33	19	2585	1	0	3	22	8	0	4	0	1753	12	373	0	10	159	0	0	0	147	215	5	0	0	1
9-1	1082	0	0	0	2	3	37	193	0	0	6	1445	0	0	489	29	0	369	5	0	7	0	0	18	30	3691	1	53	0	22	32	0	0	0	1154	69	13	0	0	124	0	0	0	7	2507	1	0	0	0
9-2	2579	7	16	0	9	12	68	178	5	0	3	728	16	0	149	1	11	489	10	0	21	4	0	15	123	8164	3	2	1	40	41	0	1	0	1642	19	357	0	2	576	0	0	0	16	114	3	0	0	0
10-2	1848	0	0	0	4	8	816	387	0	0	8	384	0	124	48	0	0	71	51	0	63	0	0	67	18	4481	3	0	1	48	126	0	0	0	395	45	24	0	2	1456	1	0	6	257	332	1	3	0	0
[truncated: 2 more columns]

## Sheet: Raw Genus
	Lactobacillus	Devosia	Prochlorococcus	Phascolarctobacterium	Akkermansia	Corynebacterium	Enterobacter	Fusibacter	Caminicella	Caloramator	Thermosynechococcus	Atopobium	Anaeroplasma	LE30	Streptomyces	Desulfosporomusa	Bacteroides	Zobellia	Dorea	Sarcina	Shuttleworthia	Turicibacter	Lactococcus	Rothia	Malikia	Lachnospira	Pseudobutyrivibrio	Holdemania	RFN20	Escherichia	genus unspecified	Roseburia	Subdoligranulum	Blautia	Salmonella	Propionicimonas	Dehalobacterium	Bifidobacterium	Oscillospira	Shigella	Candidatus Odyssella	Anaerofilum	Prevotella	Morganella	Cupriavidus	Simplicispira	Tannerella	Thiococcus	Ethanoligenens
1-1	239	0	0	0	0	0	264	6	0	12	4	0	0	2	0	0	604	0	0	107	0	15	0	1	0	0	0	0	0	77	2636	63	0	47	4	0	12	0	392	30	0	0	29	817	0	0	0	17	0
1-2	2784	0	0	0	0	0	8	1	0	9	19	0	0	0	0	0	235	0	0	45	0	19	0	7	0	0	3	0	0	392	3429	160	0	226	0	1	1	1	323	130	0	0	8	1029	0	0	0	2	0
1-3	3232	0	0	0	0	0	0	0	0	0	0	0	0	0	0	0	18	0	0	39	0	3	0	0	0	0	0	0	0	41	1327	17	0	197	0	1	0	0	7	7	0	0	0	29	0	0	0	0	0
2-1	3832	2	0	0	0	0	3	1	1	3	0	0	19	0	0	0	112	0	0	3	0	37	0	15	0	0	0	0	0	51	3004	298	0	165	0	0	5	0	114	13	0	17	20	72	0	0	0	4	0
2-2	2335	0	0	0	0	0	364	2	0	9	0	0	0	0	0	0	103	0	0	4	0	30	0	5	0	0	0	0	0	575	3026	293	0	175	6	0	3	0	26	128	0	1	4	186	0	0	0	0	0
2-3	2849	1	0	0	0	0	1	2	2	11	0	0	0	0	3	0	167	0	1	7	0	15	0	2	0	0	0	0	3	150	3472	89	0	379	0	0	0	0	156	29	0	0	20	34	0	0	0	10	0
3-1	3106	1	0	0	0	0	1	4	3	18	9	0	0	0	3	0	236	0	0	55	0	19	0	1	0	0	0	0	1	77	3715	177	0	91	0	2	2	2	171	28	0	0	190	250	0	0	0	11	0
3-3	12744	0	0	0	0	0	1	0	2	5	1	0	0	0	0	0	0	0	0	104	0	34	0	0	0	0	0	0	0	126	133	44	0	8	0	0	1	7	1	31	0	0	0	47	0	0	0	6	0
4-1	1309	1	0	0	0	0	1	0	0	3	1	0	0	0	0	0	106	0	0	45	0	2	0	4	0	0	0	0	0	78	2280	277	0	463	0	0	12	7	338	27	0	5	1	349	0	1	0	3	0
5-1	445	0	0	0	0	0	9	3	0	1	2	0	0	1	0	0	83	0	0	56	0	5	0	1	0	0	1	0	1	180	3243	204	0	179	0	4	8	1	107	14	0	0	23	1601	0	0	0	8	0
6-2	124	0	0	227	0	2	25	0	0	1	17	0	3	0	0	0	182	0	59	1	2	1	15	19	0	0	2	0	0	1028	2775	272	0	1506	0	0	7	0	134	180	0	0	23	936	0	0	0	0	0
6-3	16	0	0	218	169	0	13	2	1	1	4	0	6	0	0	0	530	0	7	0	0	0	3	0	0	0	0	0	0	637	2623	118	0	6355	0	0	0	0	282	55	2	1	101	495	0	0	0	4	0
7-1	2	0	1	494	0	0	1	0	1	0	9	0	0	4	0	0	1912	0	0	0	33	0	2	7	0	0	1	0	0	9	4277	765	0	198	0	1	1	2	1208	2	3	7	58	80	0	0	0	9	0
7-2	18	0	3	252	0	0	7	4	1	9	16	0	0	3	0	0	527	0	5	0	1	0	2	1	0	0	2	0	0	105	4780	302	0	579	0	0	4	4	393	27	0	8	112	1062	0	1	1	0	0
7-3	5	0	2	219	0	0	11	1	1	9	4	0	0	0	0	0	1416	0	0	0	21	0	0	5	0	0	2	0	0	255	3882	527	1	242	0	0	2	0	319	73	0	1	136	1147	0	0	0	4	0
8-1	80	0	0	107	6	0	28	1	1	1	1	0	0	0	0	0	529	0	1	12	6	28	12	3	0	0	2	0	0	245	1770	250	0	806	0	0	1	14	603	60	0	1	5	4418	0	0	0	2	0
8-3	10	0	3	206	0	0	1	10	3	12	2	0	0	7	0	0	616	0	3	0	0	0	5	22	0	0	0	0	0	90	5194	121	1	215	0	1	3	0	823	31	0	3	19	417	0	1	1	48	0
9-1	489	0	0	193	0	0	2	0	0	0	0	0	0	0	0	0	328	0	68	47	0	53	52	22	0	0	18	0	0	138	2180	208	0	2029	0	0	0	29	159	37	0	4	30	1211	0	0	0	0	0
9-2	149	0	0	178	0	0	0	2	2	12	16	0	7	0	0	0	778	0	3	14	7	2	1	40	0	0	1	0	0	0	6024	522	1	481	0	0	1	1	681	0	1	1	123	640	0	0	0	16	0
10-2	48	0	0	387	124	0	7	0	2	26	0	0	0	1	0	0	1650	0	94	1	4	0	2	48	0	0	0	40	0	92	2669	147	0	1323	0	0	1	0	132	17	0	15	18	147	0	0	0	0	0
[truncated: 50 more columns]

## Sheet: Raw Species
	Devosia unclassified	Escherichia fergusonii	Kiloniella unclassified	Escherichia Citrobacter koseri	Lactobacillus vaginalis	Bifidobacterium animalis	Clostridium leptum	Shuttleworthia unclassified	Clostridium hylemonae	Prevotella oris	Eubacterium cylindroides	Pasteurella pneumotropica	Peptococcus unclassified	Blautia Ruminococcus obeum	Bacteroides vulgatus	Bacteroides pectinophilus	Bacteroides fragilis	Coprococcus eutactus	Kaistobacter unclassified	Caloramator unclassified	Clostridium spiroforme	Turicibacter unclassified	Clostridium irregulare	Streptomyces scabrisporus	Parabacteroides gordonii	Massilia timonae	Coprococcus catus	Rhodoplanes unclassified	Thalassospira xiamenensis	Clostridium cocleatum	Desulfosporomusa polytropa	Ruminococcus albus	Allobaculum stercoricanis	Zobellia unclassified	Klebsiella variicola	Bacteroides eggerthii	Leptolyngbya frigida	Prevotella oulorum	Rothia dentocariosa	Caminicella unclassified	Dorea formicigenerans	Bacteroides suis	Dehalobacterium unclassified	Ruminococcus unclassified	Lactobacillus mali	Coprococcus unclassified	Bacteroides uniformis	Ruminococcus bromii	Clostridium orbiscindens
1-1	0	68	0	6	1	0	4	0	1	0	2	0	141	0	23	0	0	69	0	12	0	15	9	0	4	0	0	0	0	0	0	0	0	0	0	0	0	5	1	0	0	0	12	60	2	12	15	3	342
1-2	0	381	0	0	0	1	9	0	21	0	13	0	42	2	0	0	0	10	0	9	0	19	6	0	1	0	0	0	0	0	0	0	0	0	0	0	0	0	7	0	0	0	1	178	6	98	3	13	185
1-3	0	36	0	0	0	0	0	0	4	0	0	0	1	0	0	0	0	4	0	0	0	3	2	0	0	0	0	0	0	0	0	2	0	0	0	0	0	0	0	0	0	0	0	0	0	42	0	1	23
2-1	2	44	0	1	2	0	0	0	0	0	0	3	2	4	0	2	0	12	0	3	0	37	0	0	0	0	2	0	0	0	0	81	0	0	0	1	2	1	15	1	0	0	5	2	252	31	2	4	86
2-2	0	514	0	19	0	0	2	0	4	0	0	0	1	2	0	0	0	12	0	9	0	30	0	0	0	0	17	0	0	0	0	1	0	0	3	0	0	0	5	0	0	0	3	0	22	30	0	10	267
2-3	1	144	0	0	3	0	1	0	6	0	0	0	3	2	0	0	0	6	0	11	0	15	0	3	0	0	0	0	0	0	0	2	0	0	0	0	0	1	2	2	1	0	0	1	15	45	0	9	93
3-1	1	75	1	0	0	2	2	0	1	5	0	0	94	0	5	0	0	192	0	18	1	19	4	0	1	3	0	1	0	0	0	0	0	0	0	0	0	7	1	3	0	0	2	56	12	11	11	42	223
3-3	0	116	0	0	4	7	0	0	0	0	0	0	0	0	0	0	0	0	0	5	1	34	2	0	0	0	2	0	0	0	0	0	0	0	0	0	0	0	0	2	0	0	1	0	68	5	0	2	1
4-1	1	74	0	0	0	7	8	0	7	0	0	0	3	5	0	0	0	29	0	3	1	2	2	0	0	0	231	0	0	0	0	30	0	0	0	0	0	0	4	0	0	0	12	3	66	27	0	1	59
5-1	0	135	0	0	12	1	0	0	2	0	0	0	92	1	1	0	0	244	0	1	2	5	6	0	1	1	3	0	0	10	0	0	0	0	0	0	0	7	1	0	0	0	8	6	8	35	3	7	90
6-2	0	887	6	0	0	0	2	2	11	0	70	0	28	27	61	0	27	25	0	1	26	1	0	0	3	0	0	0	0	0	0	1	0	0	0	0	1	0	19	0	59	1	7	0	85	76	4	26	85
6-3	0	492	2	0	0	0	0	0	5	1	4	0	84	58	246	0	19	16	0	1	60	0	0	0	29	0	1	0	8	0	0	26	0	0	0	0	1	0	0	1	7	0	0	0	8	37	50	13	39
7-1	0	9	76	0	0	2	2	33	4	0	9	0	29	3	480	1	832	33	0	0	55	0	0	0	62	2	0	0	13	3	0	0	0	0	0	0	0	4	7	1	0	0	1	6	2	50	53	2	196
7-2	0	101	26	0	0	4	1	1	0	0	0	0	133	9	262	1	79	4	0	9	32	0	2	0	17	0	0	0	12	2	0	39	0	0	0	0	0	6	1	1	5	0	4	3	9	176	17	8	114
7-3	0	247	1	0	0	0	5	21	2	0	9	0	16	3	496	0	424	21	0	9	927	0	3	0	103	3	0	0	11	0	0	0	0	0	0	0	0	28	5	1	0	0	2	0	2	42	48	1	73
8-1	0	229	1	0	0	14	3	6	2	0	9	0	44	9	21	0	343	2	0	1	124	28	5	0	12	1	0	0	0	1	0	7	3	0	0	0	0	1	3	1	1	0	1	2	32	84	7	0	52
8-3	0	88	2	0	0	0	1	0	7	0	15	0	254	3	48	0	27	19	0	12	194	0	0	0	49	0	0	0	17	4	0	15	0	0	0	0	0	4	22	3	3	0	3	0	5	22	26	0	352
9-1	0	137	3	0	0	29	3	0	1	0	0	0	7	17	22	2	80	3	0	0	114	53	4	0	3	0	0	0	0	15	0	0	1	0	0	0	0	3	22	0	68	0	0	0	357	16	13	21	73
9-2	0	0	1	0	0	1	1	7	22	1	4	0	21	2	354	3	167	27	0	12	88	2	1	0	6	0	0	0	11	3	0	23	0	0	0	0	1	6	40	2	3	0	1	14	93	47	14	3	112
10-2	0	85	3	0	0	0	3	4	10	2	40	0	63	195	265	0	882	3	0	26	200	0	0	0	22	3	0	0	5	0	0	0	0	0	2	0	0	0	48	2	94	0	1	1	40	102	64	1	126
[truncated: 129 more columns]

## Sheet: %RA Phylum
	Actinobacteria	Cyanobacteria	Proteobacteria	Bacteroidetes	Deferribacteres	Tenericutes	TM7	Firmicutes	Verrucomicrobia
1-1	0.191669	0.0511117	21.2752	21.6586	0.0127779	0.421671	0.0127779	56.3762	0
1-2	1.46588	0.168799	14.2324	2.58529	0	0.426439	0.142146	80.979	0
1-3	1.71551	0	1.62616	0.214439	0	0.0536097	0.196569	96.1937	0
2-1	0.753825	0.0225023	1.89019	1.9802	0	0.326283	0.157516	94.8695	0
2-2	0.854506	0	20.8955	0.546884	0	0.672211	0.455737	76.5751	0
2-3	1.1415	0	2.81807	3.70987	0	0.487515	2.27111	89.5719	0
3-1	1.1399	0.0847857	4.06971	10.2967	0	1.80876	0.00942063	82.5907	0
3-3	0.786095	0.00721189	1.60104	0	0	1.85345	0.0504832	95.7017	0
4-1	0.684856	0.0110461	5.58931	0.287198	0	0.695902	0.0220921	92.7096	0
5-1	0.598389	0.023015	21.6801	9.56272	0	0.771001	0.218642	67.1461	0
6-2	2.87866	0.171576	25.8603	4.24173	0	1.38214	1.08665	64.379	0
6-3	0.0911508	0.0455754	10.657	12.161	0	0.736802	0.12913	74.8956	1.28371
7-1	0.237192	0.0790639	8.11195	26.692	0	0.759013	0.0711575	64.0497	0
7-2	0.247997	0.190767	15.3663	20.2118	0.028615	0.953834	0	63.0008	0
7-3	0.119741	0.0478965	13.3791	38.7403	0	7.54371	0.00798276	40.1613	0
8-1	0.537359	0.00852951	44.089	4.54623	0.034118	2.19208	0.00852951	48.5329	0.0511771
8-3	0.295276	0.0447387	8.29456	22.1815	0	2.55906	0.0984252	66.5265	0
9-1	0.746203	0.00877886	12.9752	4.36309	0	24.0716	0	57.8351	0
9-2	0.53157	0.110204	5.25088	15.2988	0	1.20576	0.0713082	77.5314	0
10-2	1.58845	0	6.58845	23.944	0.0541516	3.04152	0	63.6643	1.11913

## Sheet: %RA Class
	Verrucomicrobiae	class unspecified	Alphaproteobacteria	Actinobacteria (class)	Gammaproteobacteria	Clostridia	Mollicutes	Synechococcophycideae	Flavobacteria	Deferribacteres (class)	Epsilonproteobacteria	Bacteroidia	Erysipelotrichi	Deltaproteobacteria	Bacilli	Betaproteobacteria	TM7-3	Chloroplast
1-1	0	0.0383338	0	0.191669	20.9302	53.105	0.319448	0.0511117	0	0.0127779	0.0894454	21.6586	0.102223	0.0511117	3.27115	0.166113	0.0127779	0
1-2	0	0.00888415	0	1.46588	14.188	56.059	0.275409	0.168799	0	0	0.00888415	2.58529	0.151031	0	24.92	0.0266525	0.142146	0
1-3	0	0	0	1.71551	1.62616	38.3667	0.0357398	0	0	0	0	0.214439	0.0178699	0	57.827	0	0.196569	0
2-1	0	0	0.0225023	0.753825	1.82268	51.2826	0.326283	0.0225023	0	0	0.0225023	1.9802	0	0	43.5869	0.0225023	0.157516	0
2-2	0	0.0341802	0	0.854506	20.8499	49.5614	0.672211	0	0	0	0.0113934	0.546884	0	0	27.0138	0	0.455737	0
2-3	0	0.0237812	0.0118906	1.1415	2.68728	55.5172	0.451843	0	0	0	0.0713436	3.70987	0.0356718	0.0237812	34.0547	0	2.27111	0
3-1	0	0.0282619	0.0282619	1.1399	3.48563	53.1512	0.357984	0.0847857	0	0	0.0942063	10.2967	1.45078	0.0188413	29.4395	0.414508	0.00942063	0
3-3	0	0.00721189	0	0.786095	1.58661	3.54825	0.0721189	0.00721189	0	0	0.00721189	0	1.78134	0	92.1535	0	0.0504832	0
4-1	0	0	0.0110461	0.684856	5.47885	78.2282	0.0662764	0.0110461	0	0	0.0110461	0.287198	0.629626	0	14.4814	0.0883685	0.0220921	0
5-1	0	0.0115075	0	0.598389	21.3119	61.9448	0.575374	0.023015	0	0	0.0920598	9.56272	0.195627	0.0460299	5.20138	0.218642	0.218642	0
6-2	0	0	0.0571919	2.87866	24.9547	61.6433	0.19064	0.171576	0	0	0	4.24173	1.1915	0.829282	2.73568	0.019064	1.08665	0
6-3	1.28371	0.0379795	0.113938	0.0911508	10.1329	74.6905	0.235473	0.0379795	0	0	0.0151918	12.161	0.501329	0.212685	0.205089	0.144322	0.12913	0.0075959
7-1	0	0.102783	0.917141	0.237192	5.89817	63.9943	0.205566	0.0790639	0	0	0.0395319	26.692	0.553447	0.751107	0.0553447	0.403226	0.0711575	0
7-2	0	0.0572301	0.391072	0.247997	13.2583	62.7242	0.467379	0.181229	0	0.028615	0.0381534	20.2118	0.486456	1.44029	0.276612	0.181229	0	0.00953834
7-3	0	0.031931	0.14369	0.119741	12.046	40.0974	0.0558793	0.0478965	0	0	0	38.7403	7.48783	0.311328	0.0638621	0.846172	0.00798276	0
8-1	0.0511771	0	0.00852951	0.537359	43.4749	47.4326	0.110884	0.00852951	0	0.034118	0	4.54623	2.0812	0.34118	1.10031	0.264415	0.00852951	0
8-3	0	0.0447387	0.214746	0.295276	6.36185	66.3207	0.63529	0.0447387	0	0	0.0536865	22.1815	1.92377	1.31532	0.205798	0.304223	0.0984252	0
9-1	0	0.0175577	0.0351154	0.746203	12.703	52.4625	2.06303	0	0	0	0	4.36309	22.0086	0.061452	5.37266	0.158019	0	0.00877886
9-2	0	0.0324128	0.103721	0.53157	4.88137	76.384	0.466744	0.110204	0	0	0.0324128	15.2988	0.739012	0.103721	1.14741	0.0972384	0.0713082	0
10-2	1.11913	0.0541516	0.0812274	1.58845	3.50181	62.7888	0.0451264	0	0	0.0541516	0	23.944	2.99639	2.31949	0.875451	0.631769	0	0

## Sheet: %RA Order
	Chromatiales	order unspecified	Kiloniellales	Deferribacterales	Streptophyta	Clostridiales	Thiotrichales	Sphingomonadales	Acholeplasmatales	Anaeroplasmatales	Bacillales	Rickettsiales	Lactobacillales	Campylobacterales	Bacteroidales	Actinomycetales	Erysipelotrichales	Pasteurellales	CW040	Burkholderiales	Enterobacteriales	RF39	Desulfovibrionales	Coriobacteriales	Synechococcales	Pseudanabaenales	Verrucomicrobiales	Bifidobacteriales	Rhizobiales	Flavobacteriales	Rhodospirillales	Turicibacterales
1-1	0.217225	0.0383338	0	0.0127779	0	53.105	0	0	0	0	0.0127779	0	3.0667	0.0894454	21.6586	0.0127779	0.102223	0	0.0127779	0.166113	20.713	0.319448	0.0511117	0.178891	0.0511117	0	0	0	0	0	0	0.191669
1-2	0.0177683	0.00888415	0	0	0	56.059	0	0	0	0	0	0	24.7512	0.00888415	2.58529	0.0888415	0.151031	0	0.142146	0.0266525	14.1702	0.275409	0	1.36816	0.168799	0	0	0.00888415	0	0	0	0.168799
1-3	0	0	0	0	0	38.3667	0	0	0	0	0	0	57.7734	0	0.214439	0.0178699	0.0178699	0	0.196569	0	1.62616	0.0357398	0	1.69764	0	0	0	0	0	0	0	0.0536097
2-1	0.0450045	0	0	0	0	51.2826	0	0	0	0.213771	0.0112511	0	43.1593	0.0225023	1.9802	0.168767	0	0.0337534	0.157516	0.0225023	1.74392	0.112511	0	0.585059	0	0.0225023	0	0	0.0225023	0	0	0.416292
2-2	0	0.0341802	0	0	0	49.5614	0	0	0	0	0	0	26.672	0.0113934	0.546884	0.0569671	0	0	0.455737	0	20.8499	0.672211	0	0.797539	0	0	0	0	0	0	0	0.341802
2-3	0.118906	0.0237812	0	0	0	55.5172	0	0	0	0	0	0	33.8763	0.0713436	3.70987	0.0713436	0.0356718	0	2.27111	0	2.56837	0.451843	0.0237812	1.07015	0	0	0	0	0.0118906	0	0	0.178359
3-1	0.103627	0.0282619	0.00942063	0	0	53.1512	0	0	0.075365	0	0	0	29.2605	0.0942063	10.2967	0.0847857	1.45078	0	0.00942063	0.414508	3.38201	0.282619	0.0188413	1.03627	0.0847857	0	0	0.0188413	0.0188413	0	0	0.178992
3-3	0.0432713	0.00721189	0	0	0	3.54825	0	0	0	0	0	0	91.9083	0.00721189	0	0	1.78134	0	0.0504832	0	1.54334	0.0721189	0	0.735612	0.00721189	0	0	0.0504832	0	0	0	0.245204
4-1	0.0331382	0	0	0	0	78.2282	0	0	0	0	0	0	14.4593	0.0110461	0.287198	0.0883685	0.629626	0	0.0220921	0.0883685	5.44571	0.0662764	0	0.519165	0.0110461	0	0	0.0773224	0.0110461	0	0	0.0220921
5-1	0.0920598	0.0115075	0	0	0	61.9448	0	0	0	0	0.0115075	0	5.13234	0.0920598	9.56272	0.149597	0.195627	0	0.218642	0.218642	21.2198	0.575374	0.0460299	0.437284	0.023015	0	0	0.0115075	0	0	0	0.0575374
6-2	0	0	0.0571919	0	0	61.6433	0	0	0	0.0285959	0	0	2.72615	0	4.24173	0.200172	1.1915	0	1.08665	0.019064	24.9547	0.162044	0.829282	2.67849	0.162044	0.00953198	0	0	0	0	0	0.00953198
6-3	0.0303836	0.0379795	0.075959	0	0.0075959	74.6905	0.0151918	0	0	0.0455754	0	0.0151918	0.205089	0.0151918	12.161	0	0.501329	0	0.12913	0.144322	10.0874	0.189897	0.212685	0.0911508	0.0303836	0.0075959	1.28371	0	0	0	0.0227877	0
7-1	0.0711575	0.102783	0.703669	0	0	63.9943	0.0632511	0	0	0	0	0.0237192	0.0553447	0.0395319	26.692	0.0632511	0.553447	0	0.0711575	0.403226	5.76376	0.205566	0.751107	0.158128	0.0790639	0	0	0.0158128	0	0	0.189753	0
7-2	0	0.0572301	0.362457	0.028615	0.00953834	62.7242	0.0953834	0	0	0	0.00953834	0	0.267074	0.0381534	20.2118	0.0190767	0.486456	0	0	0.181229	13.1629	0.467379	1.44029	0.190767	0.181229	0	0	0.0381534	0	0	0.028615	0
7-3	0.031931	0.031931	0.0957931	0	0	40.0974	0.0239483	0	0	0	0	0	0.0638621	0	38.7403	0.0399138	7.48783	0	0.00798276	0.846172	11.9901	0.0558793	0.311328	0.0798276	0.0478965	0	0	0	0	0	0.0478965	0
8-1	0.017059	0	0.00852951	0.034118	0	47.4326	0.00852951	0	0	0	0	0	0.861481	0	4.54623	0.0426476	2.0812	0	0.00852951	0.264415	43.4493	0.110884	0.34118	0.375299	0.00852951	0	0.0511771	0.119413	0	0	0	0.238826
8-3	0.429492	0.0447387	0.170007	0	0	66.3207	0.0178955	0	0.035791	0	0.00894775	0	0.19685	0.0536865	22.1815	0.223694	1.92377	0	0.0984252	0.304223	5.91446	0.599499	1.31532	0.071582	0.0447387	0	0	0	0	0	0.0447387	0
9-1	0	0.0175577	0.0263366	0	0.00877886	52.4625	0.0175577	0	0	0	0.00877886	0	4.8986	0	4.36309	0.210693	22.0086	0	0	0.158019	12.6855	2.06303	0.061452	0.280924	0	0	0	0.254587	0	0	0.00877886	0.46528
9-2	0.103721	0.0324128	0.0777907	0	0	76.384	0.0583431	0	0.00648256	0.0453779	0.0194477	0.00648256	1.115	0.0324128	15.2988	0.259302	0.739012	0	0.0713082	0.0972384	4.71931	0.414884	0.103721	0.265785	0.103721	0.00648256	0	0.00648256	0	0	0.0194477	0.0129651
10-2	0	0.0541516	0.0722022	0.0541516	0	62.7888	0.0361011	0	0	0	0.0270758	0	0.848375	0	23.944	0.451264	2.99639	0	0	0.631769	3.4657	0.0451264	2.31949	1.13718	0	0	1.11913	0	0	0	0.00902527	0

## Sheet: %RA Family
	Ruminococcaceae	Anaeroplasmataceae	Chromatiaceae	Nocardioidaceae	Thiotrichaceae	Kiloniellaceae	Porphyromonadaceae	Veillonellaceae	Campylobacteraceae	Corynebacteriaceae	Catabacteriaceae	Enterobacteriaceae	Synechococcaceae	Verrucomicrobiaceae	Lactobacillaceae	Bifidobacteriaceae	F16	Clostridiaceae	Clostridiales Family XIII. Incertae Sedis	vadinHA31	Peptococcaceae	Aerococcaceae	Sphingomonadaceae	Comamonadaceae	Prevotellaceae	Lachnospiraceae	Paenibacillaceae	Turicibacteraceae	Dehalobacteriaceae	Micrococcaceae	Coriobacteriaceae	Streptomycetaceae	Acholeplasmataceae	Hyphomicrobiaceae	family unspecified	Streptococcaceae	Rikenellaceae	Flavobacteriaceae	Clostridiales Family XII. Incertae Sedis	Bacteroidaceae	Enterococcaceae	Burkholderiaceae	Deferribacteraceae	Desulfovibrionaceae	Erysipelotrichaceae	Rhodospirillaceae	Oxalobacteraceae	Pasteurellaceae	Alcaligenaceae
1-1	26.9359	0	0.217225	0	0	0	0.345004	0	0.0894454	0	0.140557	20.713	0.0511117	0	3.05392	0	0.0127779	9.58344	0.0383338	0	1.8528	0	0	0.166113	0.37056	12.8035	0.0127779	0.191669	0.153335	0.0127779	0.178891	0	0	0	17.7869	0.0127779	4.35727	0	0.0766675	0.67723	0	0	0.0127779	0.0511117	0.102223	0	0	0	0
1-2	18.3813	0	0.0177683	0.00888415	0	0	0.0621891	0	0.00888415	0	0.0621891	14.1702	0.168799	0	24.7335	0.00888415	0.142146	2.96731	0.0177683	0	0.399787	0.00888415	0	0.0266525	0.0710732	31.0235	0	0.168799	0.00888415	0.0621891	1.36816	0	0	0	5.46375	0.00888415	0.426439	0	0.00888415	0.0355366	0	0	0	0	0.151031	0	0	0	0
1-3	1.87634	0	0	0.0178699	0	0	0	0	0	0	0.0357398	1.62616	0	0	57.7555	0	0.196569	4.61044	0	0	0.0178699	0	0	0	0	30.4146	0	0.0536097	0	0	1.69764	0	0	0	1.6619	0.0178699	0	0	0	0	0	0	0	0	0.0178699	0	0	0	0
2-1	9.16967	0.213771	0.0450045	0	0	0	0	0	0.0225023	0	0.0112511	1.74392	0	0	43.1143	0	0.157516	2.29523	0.0112511	0	0.0450045	0	0	0.0225023	0.225023	36.2286	0.0112511	0.416292	0.0562556	0.168767	0.585059	0	0	0.0225023	5.14176	0.0450045	0.123762	0	0.0112511	0.0562556	0	0	0	0	0	0	0	0.0337534	0
2-2	9.39957	0	0	0	0	0	0.0227868	0	0.0113934	0	0	20.8499	0	0	26.6036	0	0.455737	0.603851	0	0	0.0113934	0	0	0	0.0455737	20.8841	0	0.341802	0.0341802	0.0569671	0.797539	0	0	0	19.7334	0.0227868	0.0569671	0	0.0227868	0	0.0455737	0	0	0	0	0	0	0	0
2-3	11.9501	0	0.118906	0	0	0	0.0237812	0	0.0713436	0	0.0475624	2.56837	0	0	33.8763	0	2.27111	0.606421	0.0713436	0.0356718	0.0832342	0	0	0	0.237812	37.4673	0	0.178359	0	0.0237812	1.07015	0.0356718	0	0.0118906	8.70392	0	0.463734	0	0.0237812	0.0237812	0	0	0	0.0237812	0	0	0	0	0
3-1	26.9713	0	0.103627	0.0188413	0	0.00942063	0.0942063	0	0.0942063	0	0.178992	3.38201	0.0847857	0	29.2605	0.0188413	0.00942063	7.08431	0.0471032	0.00942063	0.904381	0	0	0.357984	1.78992	12.9722	0	0.178992	0.0188413	0.00942063	1.03627	0.0282619	0.075365	0.0188413	11.9359	0	1.42252	0	0.0376825	0.30146	0	0	0	0.0188413	1.44136	0	0.0282619	0	0.0282619
3-3	0.158661	0	0.0432713	0	0	0	0	0	0.00721189	0	0	1.54334	0.00721189	0	91.9083	0.0504832	0.0504832	1.8174	0.0432713	0	0	0	0	0	0	0.944757	0	0.245204	0.00721189	0	0.735612	0	0	0	0.656282	0	0	0	0	0	0	0	0	0	1.78134	0	0	0	0
4-1	9.14614	0	0.0331382	0	0	0	0	0	0.0110461	0	0.0331382	5.44571	0.0110461	0	14.4593	0.0773224	0.0220921	2.34177	0	0	0.0331382	0	0	0.0883685	0.0110461	65.6136	0	0.0220921	0.132553	0.0441842	0.519165	0	0	0.0110461	1.25925	0	0	0	0	0.0110461	0	0	0	0	0.629626	0	0	0	0
5-1	10.2186	0	0.0920598	0.0460299	0	0	0.0805524	0	0.0920598	0	0.115075	21.2198	0.023015	0	5.12083	0.0115075	0.218642	4.98274	0.023015	0.0115075	1.0702	0	0	0.172612	0.264672	42.4741	0.0115075	0.0575374	0.0920598	0.0115075	0.437284	0	0	0	11.7606	0.0115075	0.920598	0	0.0345224	0.0575374	0	0	0	0.0460299	0.18412	0	0.0115075	0	0.0345224
6-2	11.1524	0.0285959	0	0	0	0.0571919	0.400343	2.16376	0	0.019064	0.00953198	24.9547	0.162044	0	1.18197	0	1.08665	0.0476599	0.0857878	0	0.276427	0.00953198	0	0.019064	0.219236	43.7518	0	0.00953198	0.0667239	0.181108	2.67849	0	0	0	6.39596	1.48699	0.428939	0	0	1.04852	0.0476599	0	0	0.829282	1.1915	0	0	0	0
6-3	10.4823	0.0455754	0.0303836	0	0.0151918	0.075959	1.46601	1.65591	0.0151918	0	0.0227877	10.0874	0.0303836	1.28371	0.121534	0	0.12913	0.0227877	0.0835549	0	0.638055	0	0	0.121534	0.782378	60.676	0	0	0	0	0.0911508	0	0	0	6.22104	0.0835549	1.53437	0	0.0151918	3.50171	0	0	0	0.212685	0.501329	0.0227877	0	0	0.0227877
7-1	20.7306	0	0.0711575	0.00790639	0.0632511	0.703669	6.13536	3.90576	0.0395319	0	0.0316256	5.76376	0.0790639	0	0.0158128	0.0158128	0.0711575	0.118596	0.0869703	0	0.237192	0	0	0.387413	0.458571	37.7846	0	0	0.00790639	0.0553447	0.158128	0	0	0	7.12366	0.0395319	1.58128	0	0	12.8163	0	0	0	0.751107	0.553447	0.189753	0.0158128	0	0
7-2	29.0729	0	0	0	0.0953834	0.362457	0.934758	2.40366	0.0381534	0	0	13.1629	0.181229	0	0.17169	0.0381534	0	1.77413	0.0953834	0	1.27814	0	0	0.17169	1.06829	25.992	0.00953834	0	0.0381534	0.00953834	0.190767	0	0	0	14.3934	0.0953834	2.24151	0	0.0381534	4.13964	0	0	0.028615	1.44029	0.486456	0.028615	0	0	0.00953834
7-3	7.67143	0	0.031931	0	0.0239483	0.0957931	8.2861	1.74822	0	0	0.0159655	11.9901	0.0478965	0	0.0399138	0	0.00798276	3.15319	0.00798276	0	0.127724	0	0	0.806258	1.08565	26.9977	0	0	0.0159655	0.0399138	0.0798276	0	0	0	14.7282	0.0239483	4.29472	0	0.00798276	10.7847	0	0	0	0.311328	7.48783	0.0478965	0.0239483	0	0.0159655
8-1	11.5063	0	0.017059	0	0.00852951	0.00852951	0.375299	0.912658	0	0	0.0426476	43.4493	0.00852951	0.0511771	0.682361	0.119413	0.00852951	4.27329	0.0938246	0	0.375299	0.017059	0	0.255885	0.0426476	29.6486	0	0.238826	0.00852951	0.0255885	0.375299	0	0	0	1.33913	0.153531	0.0426476	0	0.0255885	3.40328	0.00852951	0	0.034118	0.34118	2.0812	0	0.00852951	0	0
8-3	36.8468	0	0.429492	0.00894775	0.0178955	0.170007	4.06228	1.84324	0.0536865	0	0.0536865	5.91446	0.0447387	0	0.0894775	0	0.0984252	0.187903	0.0178955	0	2.27273	0	0	0.295276	0.170007	23.1299	0.00894775	0	0.0268432	0.19685	0.071582	0	0.035791	0	15.6854	0.107373	3.33751	0	0.0894775	1.42269	0	0	0	1.31532	1.92377	0.0447387	0	0	0.00894775
9-1	9.49873	0	0	0	0.0175577	0.0263366	0.324818	1.69432	0	0	0.0526732	12.6855	0	0	4.29286	0.254587	0	3.2394	0.0438943	0	0.061452	0	0	0.158019	0.263366	32.4028	0.00877886	0.46528	0	0.193135	0.280924	0	0	0	10.1308	0.605741	0.114125	0	0	1.08858	0	0	0	0.061452	22.0086	0.00877886	0	0	0
9-2	16.7185	0.0453779	0.103721	0	0.0583431	0.0777907	0.440814	1.1539	0.0324128	0	0.0194477	4.71931	0.103721	0	0.965902	0.00648256	0.0713082	3.16997	0.0648256	0	0.136134	0.0259302	0	0.0972384	0.797355	52.9236	0.0194477	0.0129651	0.00648256	0.259302	0.265785	0	0.00648256	0	10.6444	0.123169	2.31427	0	0.0129651	3.73396	0	0	0	0.103721	0.739012	0.0194477	0	0	0
10-2	16.6787	0	0	0	0.0361011	0.0722022	7.36462	3.49278	0	0	0.0722022	3.4657	0	1.11913	0.433213	0	0	0.640794	0.460289	0	0.568592	0	0	0.604693	0.162455	40.4422	0.0270758	0	0.00902527	0.433213	1.13718	0	0	0	3.56498	0.406137	0.216606	0	0.0180505	13.1408	0.00902527	0	0.0541516	2.31949	2.99639	0.00902527	0.0270758	0	0
[truncated: 2 more columns]

[truncated: 2 more sheets: %RA Genus, %RA Species]
